# Supplementary material for: Clinical Evaluation of an Affordable Handheld Wavefront Autorefractor in an Adult Population in a Low-Resource Setting in the Amazonas
Source: Vision (Basel). 2025 Nov 6;9(4):94. doi: 10.3390/vision9040094 (PMC12641641; doi:10.3390/vision9040094)
Supplement: Supplementary file 1 [file vision-09-00094-s001.zip]

Archive with 1 entries (1 files):
- vision-3842192-supplementary.pdf
